# Supplementary material for: A cost-effectiveness analysis for high versus standard (low) dose caffeine for the treatment of apnea in neonatal intensive care unit
Source: J Pharm Policy Pract. 2024 May 22;17(1):2345218. doi: 10.1080/20523211.2024.2345218 (PMC11123466; doi:10.1080/20523211.2024.2345218)
Supplement: Supplemental Material [file JPPP_A_2345218_SM4066.zip]

Archive with 2 entries (2 files):
- suppl_data/Appendix 1.docx
- suppl_data/Appendix 2.docx
